# Supplementary material for: Screening and Validation of Q-Markers for Daodi Authenticity of Lycium barbarum L. Using Multi-Component Quantification and Chemometrics
Source: Molecules. 2026 Jun 12;31(12):2059. doi: 10.3390/molecules31122059 (PMC13304736; doi:10.3390/molecules31122059)
Supplement: Supplementary file 1 [file molecules-31-02059-s001.zip]

Archive with 1 entries (1 files):
- Revised Supplementary Information-molecules-4342430.pdf
